# Supplementary material for: Untargeted Metabolomics Reveals Fruit Secondary Metabolites Alter Bat Nutrient Absorption
Source: J Chem Ecol. 2024 May 17;50(7-8):385–96. doi: 10.1007/s10886-024-01503-z (PMC11399193; doi:10.1007/s10886-024-01503-z)
Supplement: Supplementary file 1 — Supplementary Material 1 [file 10886_2024_1503_MOESM1_ESM.xlsx]

## Sheet: Sheet3
Supplementary information Untargeted Metabolomics Reveals Fruit Secondary Metabolites Alter Bat Nutrient Absorption MARIANA GELAMBI1,2* AND SUSAN R. WHITEHEAD1,2 1Department of Biological Sciences, Virginia Polytechnic Institute and State University, Latham Hall RM 427, 220 Ag Quad Lane, Blacksburg, VA 24060. 2La Selva Biological Station, Organization for Tropical Studies, Puerto Viejo de Sarapiq…

## Sheet: Table S6
Table S6 List of excreted metabolites identified as significant predictors in the Random Forest and Boruta analyses for the fecal metabolome in response to the consumption of four different secondary metabolites (piperine, tannic acid, eugenol, and phytol) at three different concentrations (0.1, 2, and 3% dw). The table includes metabolite names, details based on their importance in predicting tr…
										P-value
Compound number	Best Match in NIST library	Match	R.match	IUPAC name	InChIKey	mean RT	Concentration	Mean Decrease Accuracy	MeanDecreaseGini	Piperine	Tannic acid	Eugenol	Phytol
226	Isoeugenol	758	781	2-methoxy-4-[(E)-prop-1-enyl]phenol	BJIOGJUNALELMI-ONEGZZNKSA-N	19.363	0.001	9.59843	0.513107	0.983	0.921	<0.001	0.997
6	Penicillamine, tri-TMS	342	787	trimethylsilyl 3-methyl-2-(trimethylsilylamino)-3-trimethylsilylsulfanylbutanoate	INDDAAXUUNBGTB-UHFFFAOYSA-N	35.646	0.001	7.47937	1.44476	0.2226	0.042	0.2535	0.218
353	Eugenol	921	950	2-methoxy-4-prop-2-enylphenol	RRAFCDWBNXTKKO-UHFFFAOYSA-N	14.934	0.02	12.458	0.803479	1	1	<0.001	1
226	Isoeugenol	758	781	2-methoxy-4-[(E)-prop-1-enyl]phenol	BJIOGJUNALELMI-ONEGZZNKSA-N	19.363	0.02	19.4931	1.65185	1	1	<0.001	1
150	Penicillamine, tri-TMS	411	856	trimethylsilyl 3-methyl-2-(trimethylsilylamino)-3-trimethylsilylsulfanylbutanoate	INDDAAXUUNBGTB-UHFFFAOYSA-N	33.139	0.02	19.2195	1.51722	<0.001	1	<0.001	1
371	Phytol	788	788	(E)-3,7,11,15-tetramethylhexadec-2-en-1-ol	BOTWFXYSPFMFNR-HMMYKYKNSA-N	35.356	0.02	12.9399	0.73731	1	1	1	<0.001
14	Silane, diethoxymethyloctadecyl-	312	943	diethoxy-methyl-octadecylsilane	DJVQMRRXRRBRIH-UHFFFAOYSA-N	35.682	0.02	7.49344	0.596338	<0.001	<0.001	<0.001	<0.001
69	N-(2,6-Diethylphenyl)-1,1,1-trifluoromethane sulfonamide	563	867	N-(2,6-diethylphenyl)-1,1,1-trifluoromethanesulfonamide	MOESXZSJSUXPHI-UHFFFAOYSA-N	37.431	0.02	22.7483	2.12435	0.099	<0.001	0.938	0.235
18	Propanoic acid, 2-oxo-3-(trimethylsilyl)-, trimethylsilyl ester	493	682	trimethylsilyl 2-oxo-3-trimethylsilylpropanoate	XBDQKXXYIPTUBI-UHFFFAOYSA-N	39.593	0.02	10.572	1.43529	0.474	0.008	0.64	0.845
370	Phytol	745	761	(E)-3,7,11,15-tetramethylhexadec-2-en-1-ol	BOTWFXYSPFMFNR-HMMYKYKNSA-N	44.223	0.02	21.5249	1.86395	1	1	1	<0.001
46	Oleic acid, trimethylsilyl ester	731	770	trimethylsilyl (Z)-octadec-9-enoate	ZQPPMHVWECSIRJ-KTKRTIGZSA-N	45.235	0.02	7.21112	1.55037	0.751	0.447	0.789	<0.001
356	Disiloxane, hexamethyl-	385	734	trimethyl(trimethylsilyloxy)silane	UQEAIHBTYFGYIE-UHFFFAOYSA-N	14.385	0.03	8.10067	0.385366	0.999	0.999	<0.001	0.999
353	Eugenol	921	950	2-methoxy-4-prop-2-enylphenol	RRAFCDWBNXTKKO-UHFFFAOYSA-N	14.934	0.03	7.8462	0.374291	0.997	0.997	<0.001	0.997
226	Isoeugenol	758	781	2-methoxy-4-[(E)-prop-1-enyl]phenol	BJIOGJUNALELMI-ONEGZZNKSA-N	19.363	0.03	8.30596	0.371754	0.274	0.266	<0.001	0.521
354	1,8-cis-Undecadien-5-yne 3,7-bis-trimethylsilyl ether	445	721	trimethyl-[(3Z)-9-trimethylsilyloxyundeca-3,10-dien-6-yn-5-yl]oxysilane	FDGMUOLQCWPXOG-QBFSEMIESA-N	26.891	0.03	14.6493	0.957583	0.997	0.997	<0.001	0.997
371	Phytol	788	788	(E)-3,7,11,15-tetramethylhexadec-2-en-1-ol	BOTWFXYSPFMFNR-HMMYKYKNSA-N	35.356	0.03	16.0136	1.20656	1	0.979	0.957	<0.001
372	1-Hexadecyne	766	766	hexadec-1-yne	UCIDYSLOTJMRAM-UHFFFAOYSA-N	36.616	0.03	8.9986	0.451981	1	1	1	<0.001
334	2-Propanone, 1-(2,5-dimethoxyphenyl)-, oxime	460	914	(NE)-N-[1-(2,5-dimethoxyphenyl)propan-2-ylidene]hydroxylamine	BJRQUDQHSAIRFB-XYOKQWHBSA-N	36.641	0.03	14.6493	0.957583	1	<0.001	1	1
335	8-AEA-cAMP	500	938	6-[6-amino-8-(2-aminoethylamino)purin-9-yl]-2-hydroxy-2-oxo-4a,6,7,7a-tetrahydro-4H-furo[3,2-d][1,3,2]dioxaphosphinin-7-ol	KENHRXLWWBDXBT-UHFFFAOYSA-N	37.164	0.03	8.26822	0.331048	1	<0.001	1	1
69	N-(2,6-Diethylphenyl)-1,1,1-trifluoromethane sulfonamide	563	867	N-(2,6-diethylphenyl)-1,1,1-trifluoromethanesulfonamide	MOESXZSJSUXPHI-UHFFFAOYSA-N	37.431	0.03	17.9043	1.3996	0.63	<0.001	0.13	0.317
199	Gallic acid	NA	NA	trimethylsilyl 3,4,5-tris(trimethylsilyloxy)benzoate	KCIFUQKNKZTHGI-UHFFFAOYSA-N	39.316	0.03	10.3013	0.700538	0.303	<0.001	0.011	0.983
7	Hexadecanoic acid, trimethylsilyl ester	840	879	trimethylsilyl hexadecanoate	IPCSVZSSVZVIGE-UHFFFAOYSA-N	41.019	0.03	5.53778	0.667279	0.011	0.009	0.169	0.086
33	9,15-Octadecadienoic acid, methyl ester, (Z,Z)-	728	822	methyl (9E,15E)-octadeca-9,15-dienoate	OTROKOXHZSGHEN-PMXBNEBOSA-N	41.913	0.03	8.74511	0.989973	0.258	<0.001	0.651	0.041
31	9-Dodecenoic acid, methyl ester, (E)-	639	813	methyl (E)-dodec-9-enoate	FKLSONDBCYHMOQ-ONEGZZNKSA-N	42.124	0.03	13.33	1.24295	0.081	<0.001	0.253	<0.001
94	Silane, (1,1-dimethylethyl)(hexadecyloxy)dimethyl-	722	857	tert-butyl-hexadecoxy-dimethylsilane	GEBXGUYDPCUQFM-UHFFFAOYSA-N	43.959	0.03	6.59515	0.327777	0.157	0.133	<0.001	0.174
370	Phytol	745	761	(E)-3,7,11,15-tetramethylhexadec-2-en-1-ol	BOTWFXYSPFMFNR-HMMYKYKNSA-N	44.223	0.03	15.9506	1.16563	1	1	1	<0.001

## Sheet: Table S7
Table S7 Chemical taxonomy of the excreted metabolites identified as significant predictors in the Random Forest and Boruta analyses for the fecal metabolome in response to the consumption of four different secondary metabolites (piperine, tannic acid, eugenol, and phytol)
Compound number	Best Match in NIST library	Match	R.match	IUPAC name	InChIKey	Superclass	Class	Subclass	Level 5
226	Isoeugenol	758	781	2-methoxy-4-[(E)-prop-1-enyl]phenol	BJIOGJUNALELMI-ONEGZZNKSA-N	Benzenoids	Phenols	Methoxyphenols	NA
6	Penicillamine, tri-TMS	342	787	trimethylsilyl 3-methyl-2-(trimethylsilylamino)-3-trimethylsilylsulfanylbutanoate	INDDAAXUUNBGTB-UHFFFAOYSA-N	Organic acids and derivatives	Carboxylic acids and derivatives	Amino acids, peptides, and analogues	Amino acids and derivatives
353	Eugenol	921	950	2-methoxy-4-prop-2-enylphenol	RRAFCDWBNXTKKO-UHFFFAOYSA-N	Benzenoids	Phenols	Methoxyphenols	NA
226	Isoeugenol	758	781	2-methoxy-4-[(E)-prop-1-enyl]phenol	BJIOGJUNALELMI-ONEGZZNKSA-N	Benzenoids	Phenols	Methoxyphenols	NA
150	Penicillamine, tri-TMS	411	856	trimethylsilyl 3-methyl-2-(trimethylsilylamino)-3-trimethylsilylsulfanylbutanoate	INDDAAXUUNBGTB-UHFFFAOYSA-N	Organic acids and derivatives	Carboxylic acids and derivatives	Amino acids, peptides, and analogues	Amino acids and derivatives
371	Phytol	788	788	(E)-3,7,11,15-tetramethylhexadec-2-en-1-ol	BOTWFXYSPFMFNR-HMMYKYKNSA-N	Lipids and lipid-like molecules	Prenol lipids	Diterpenoids	Acyclic diterpenoids
14	Silane, diethoxymethyloctadecyl-	312	943	diethoxy-methyl-octadecylsilane	DJVQMRRXRRBRIH-UHFFFAOYSA-N	Organometallic compounds	Organometalloid compounds	Organosilicon compounds	Alkoxysilanes
69	N-(2,6-Diethylphenyl)-1,1,1-trifluoromethane sulfonamide	563	867	N-(2,6-diethylphenyl)-1,1,1-trifluoromethanesulfonamide	MOESXZSJSUXPHI-UHFFFAOYSA-N	Benzenoids	Benzene and substituted derivatives	Sulfanilides	NA
18	Propanoic acid, 2-oxo-3-(trimethylsilyl)-, trimethylsilyl ester	493	682	trimethylsilyl 2-oxo-3-trimethylsilylpropanoate	XBDQKXXYIPTUBI-UHFFFAOYSA-N	Organic acids and derivatives	Carboxylic acids and derivatives	Carboxylic acids	NA
370	Phytol	745	761	(E)-3,7,11,15-tetramethylhexadec-2-en-1-ol	BOTWFXYSPFMFNR-HMMYKYKNSA-N	Lipids and lipid-like molecules	Prenol lipids	Diterpenoids	Acyclic diterpenoids
46	Oleic acid, trimethylsilyl ester	731	770	trimethylsilyl (Z)-octadec-9-enoate	ZQPPMHVWECSIRJ-KTKRTIGZSA-N	Lipids and lipid-like molecules	Fatty Acyls	Fatty acids and conjugates	Long-chain fatty acids
356	Disiloxane, hexamethyl-	385	734	trimethyl(trimethylsilyloxy)silane	UQEAIHBTYFGYIE-UHFFFAOYSA-N	Organometallic compounds	Organometalloid compounds	Organosilicon compounds	Siloxanes
353	Eugenol	921	950	2-methoxy-4-prop-2-enylphenol	RRAFCDWBNXTKKO-UHFFFAOYSA-N	Benzenoids	Phenols	Methoxyphenols	NA
226	Isoeugenol	758	781	2-methoxy-4-[(E)-prop-1-enyl]phenol	BJIOGJUNALELMI-ONEGZZNKSA-N	Benzenoids	Phenols	Methoxyphenols	NA
354	1,8-cis-Undecadien-5-yne 3,7-bis-trimethylsilyl ether	445	721	trimethyl-[(3Z)-9-trimethylsilyloxyundeca-3,10-dien-6-yn-5-yl]oxysilane	FDGMUOLQCWPXOG-QBFSEMIESA-N	Organometallic compounds	Organometalloid compounds	Organosilicon compounds	Organoheterosilanes
371	Phytol	788	788	(E)-3,7,11,15-tetramethylhexadec-2-en-1-ol	BOTWFXYSPFMFNR-HMMYKYKNSA-N	Lipids and lipid-like molecules	Prenol lipids	Diterpenoids	Acyclic diterpenoids
372	1-Hexadecyne	766	766	hexadec-1-yne	UCIDYSLOTJMRAM-UHFFFAOYSA-N	Acetylides	NA	NA	NA
334	2-Propanone, 1-(2,5-dimethoxyphenyl)-, oxime	460	914	(NE)-N-[1-(2,5-dimethoxyphenyl)propan-2-ylidene]hydroxylamine	BJRQUDQHSAIRFB-XYOKQWHBSA-N	Benzenoids	Benzene and substituted derivatives	Methoxybenzenes	Dimethoxybenzenes
335	8-AEA-cAMP	500	938	6-[6-amino-8-(2-aminoethylamino)purin-9-yl]-2-hydroxy-2-oxo-4a,6,7,7a-tetrahydro-4H-furo[3,2-d][1,3,2]dioxaphosphinin-7-ol	KENHRXLWWBDXBT-UHFFFAOYSA-N	Nucleosides, nucleotides, and analogues	Purine nucleotides	Cyclic purine nucleotides	3',5'-cyclic purine nucleotides
69	N-(2,6-Diethylphenyl)-1,1,1-trifluoromethane sulfonamide	563	867	N-(2,6-diethylphenyl)-1,1,1-trifluoromethanesulfonamide	MOESXZSJSUXPHI-UHFFFAOYSA-N	Benzenoids	Benzene and substituted derivatives	Sulfanilides	NA
199	Gallic acid	NA	NA	trimethylsilyl 3,4,5-tris(trimethylsilyloxy)benzoate	KCIFUQKNKZTHGI-UHFFFAOYSA-N	Benzenoids	Benzene and substituted derivatives	Benzoic acids and derivatives	Hydroxybenzoic acid derivatives
7	Hexadecanoic acid, trimethylsilyl ester	840	879	trimethylsilyl hexadecanoate	IPCSVZSSVZVIGE-UHFFFAOYSA-N	Lipids and lipid-like molecules	Fatty Acyls	Fatty acids and conjugates	Long-chain fatty acids
33	9,15-Octadecadienoic acid, methyl ester, (Z,Z)-	728	822	methyl (9E,15E)-octadeca-9,15-dienoate	OTROKOXHZSGHEN-PMXBNEBOSA-N	Lipids and lipid-like molecules	Fatty Acyls	Lineolic acids and derivatives	NA
31	9-Dodecenoic acid, methyl ester, (E)-	639	813	methyl (E)-dodec-9-enoate	FKLSONDBCYHMOQ-ONEGZZNKSA-N	Lipids and lipid-like molecules	Fatty Acyls	Fatty acids and conjugates	Medium-chain fatty acids
94	Silane, (1,1-dimethylethyl)(hexadecyloxy)dimethyl-	722	857	tert-butyl-hexadecoxy-dimethylsilane	GEBXGUYDPCUQFM-UHFFFAOYSA-N	Organometallic compounds	Organometalloid compounds	Organosilicon compounds	Organoheterosilanes
370	Phytol	745	761	(E)-3,7,11,15-tetramethylhexadec-2-en-1-ol	BOTWFXYSPFMFNR-HMMYKYKNSA-N	Lipids and lipid-like molecules	Prenol lipids	Diterpenoids	Acyclic diterpenoids
